# Supplementary material for: Ten-Year Outcomes in Patients Undergoing Simultaneous Coronary and Renal Angiography—Does Renal Artery Stenosis Matter?
Source: J Clin Med. 2024 Jun 7;13(12):3374. doi: 10.3390/jcm13123374 (PMC11204998; doi:10.3390/jcm13123374)
Supplement: Supplementary file 1 [file jcm-13-03374-s001.zip]

Archive with 1 entries (1 files):
- jcm-2988591-supplementary.pdf
